# Supplementary material for: Influence of Pleistocene climate fluctuations on the demographic history and distribution of the critically endangered Chinese pangolin (Manis pentadactyla)
Source: BMC Zool. 2022 Sep 1;7:50. doi: 10.1186/s40850-022-00153-6 (PMC10127079; doi:10.1186/s40850-022-00153-6)
Supplement: Supplementary file 1 — Additional file 1: Table S1. Best fit MAXENT model based on delta AICc from ENMeval. Table S2. AUC values for each model. Table S3. Sampling site data, gender, distribution clustering, and missing data rate of genetic samples of Chinese pangolins used in this study. Table S4. Estimation of the relative contributions of the environmental variables to the Maxent model. Table S5. Summary of each dataset used for the respective analysis. Table S6. Bioclimatic variable selection for species distribution modelling based on PCA. [file 40850_2022_153_MOESM1_ESM.xlsx]

## Sheet: Table S1
Table S1. Best fit MAXENT model based on delta AICc from ENMeval. FC= Feature class, RM= Regularization multiplier, AUC= Area under the curve, OR10= omission rate of testing localities at the 10% training threshold, AICc = Akaike’s Information Criterion corrected for small sample sizes, and n = number of parameters in model.
FC	RM	Mean.AUC	Mean.OR10	AICc	delta.AICc	n
H	1	0.91	0.13	2470	0	10

## Sheet: Table S2
Table S2. AUC values for each model.
Period	AUC values
current	0.827
cchm	0.814
cclgm	0.783
lig	0.784
mehm	0.813
melgm	0.789
mrhm	0.802
mrlgm	0.801

## Sheet: Table S3
Table S3. Sampling site data, gender, distribution clustering and missing data rate of genetic samples of Chinese pangolin used in this study.
Sample ID	Sex	Locality	Resource	Subpopulations	Missing data rate
GAFM0001	/	Guangdong Province	Guangdong Provincial Wildlife Rescue Center	GDA	0.167026
GAFM0005	/	Qingxi Town, Dongguan City, Guangdong Province	Guangdong Provincial Wildlife Rescue Center	GDB	0.083266
GAFM0006	/	Guangdong Province	Guangdong Provincial Wildlife Rescue Center	GDB	0.151376
GAFM0008	F	Guangdong Province	Guangdong Provincial Wildlife Rescue Center	GDA	0.0679161
GAFM0009	M	Zijin County, Heyuan City, Guangdong Province	Guangdong Provincial Wildlife Rescue Center	GDA	0.0964675
GAFM0010	M	Guangdong Province	Guangdong Provincial Wildlife Rescue Center	GDA	0.0774574
GAFM0012	M	Guangdong Province	Guangdong Provincial Wildlife Rescue Center	GDA	0.0872468
GAFM0013	F	Zengcheng District, Guangzhou City, Guangdong Province	Guangdong Provincial Wildlife Rescue Center	GDB	0.120351
GAFM0014	M	Guangdong Province	Guangdong Provincial Wildlife Rescue Center	GDA	0.0574218
GAFM0015	F	Guangdong Province	Guangdong Provincial Wildlife Rescue Center	GDA	0.0574433
GAFM0016	F	Shaoguan City, Guangdong Province	Guangdong Provincial Wildlife Rescue Center	GDA	0.121017
GAFM0017	/	Huidong County, Huizhou City, Guangdong Province	Guangdong Provincial Wildlife Rescue Center	GDB	0.212453
GAFM0019	/	Luoding County, Yunfu City, Guangdong Province	Guangdong Provincial Wildlife Rescue Center	GDA	0.0706032
GAFM0020	F	Shaoguan City, Guangdong Province	Guangdong Provincial Wildlife Rescue Center	GDA	0.0957102
GAFM0021	F	Longwo Town, Zijin County, Heyuan City, Guangdong Province	Guangdong Provincial Wildlife Rescue Center	GDA	0.0729503

## Sheet: Table S4
Table S4. Estimation of the relative contributions of the environmental variables to the Maxent model.
Variable	Percent contribution	Permutation importance
bio1	40.7	52.3
bio17	24.2	25.2
bio19	22.8	13.4
bio8	11.7	5.5
bio6	0.7	3.6

## Sheet: Table S5
Table S5. Summary of each dataset used for the respective analysis.
Analyses types		Subpopulations/Individual	SNP numbers	Notes
Population structure	PCA	GDA and GDB	1557701	missing data more than 20% and MAF (Minor allele frequency) less than 0.05 were removed
	FST	GDA and GDB	1557701
	ADMIXTURE	GDA and GDB	1557701
Demographic history	SMC++	GDA and GDB	1557701
	MSMC2	GDA and GDB	1557701	phased haplotype data
	PSMC	GAFM0020 and GAFM0005		input data from fq.gz files of two individuals (GAFM0020 and GAFM0005), the reads with depth less than 10 X were filtered
	STAIRWAY PLOT	GDA	1001672	no missing data and no filter with MAF
	Bayesian skyline plot	GDA and GDB		complete mitochondrial genome

## Sheet: Table S6
Table S6. Bioclimatic variable selection for species distribution modelling based on PCA analysis.
	Comp.1	Comp.2	Comp.3	Comp.4	Comp.5
bio1	0.307	*	0.209	0.105	*
bio2	*	-0.348	0.197	-0.428	*
bio3	0.255	-0.123	0.191	-0.535	*
bio4	*	-0.382	*	0.22	-0.322
bio5	0.257	-0.198	0.233	0.127	-0.132
bio6	0.248	0.232	0.153	0.146	0.11
bio7	*	-0.389	*	*	-0.221
bio8	0.299	*	0.17	0.222	*
bio9	0.277	0.11	0.21	*	0.437
bio10	0.286	-0.126	0.215	0.187	-0.115
bio11	0.28	0.164	0.19	*	0.13
bio12	0.271	*	-0.383	-0.119	0.123
bio13	0.258	*	-0.419	-0.107	*
bio14	*	-0.34	-0.133	0.537	0.279
bio15	0.303	*	-0.146	*	-0.417
bio16	0.267	*	-0.414	*	-0.151
bio17	*	-0.368	*	*	0.485
bio18	0.27	0.126	-0.306	*	*
bio19	*	-0.377	*	-0.162	0.255
